# Supplementary material for: Cross-cultural measurement invariance of the multidimensional competitive orientation inventory: Non-clinical samples in South Korea and Hungary
Source: PLoS One. 2025 Dec 26;20(12):e0337685. doi: 10.1371/journal.pone.0337685 (PMC12742798; doi:10.1371/journal.pone.0337685)
Supplement: S1 Data — (CSV) [file pone.0337685.s001.csv]

C_SD1	C_SD2	C_SD3	C_HYP1	C_HYP2	C_HYP3	C_AVO1	C_AVO2	C_AVO3	C_LOI1	C_LOI2	C_LOI3	CDRISC_1	CDRISC_2	CDRISC_3	CDRISC_4	CDRISC_5	CDRISC_6	CDRISC_7	CDRISC_8	CDRISC_9	CDRISC_10	POS_1	POS_2	POS_3	POS_4	POS_5	POS_6	POS_7	POS_8	COPS_P1	COPS_P2	COPS_P3	COPS_P4	COPS_P5	COPS_P6	COPS_N1	COPS_N2	COPS_N3	COPS_N4	WOFO_W1	WOFO_W2	WOFO_W3	WOFO_W4	WOFO_W5	WOFO_W6	WOFO_M1	WOFO_M2	WOFO_M3	WOFO_M4
5	4	4	4	5	4	4	4	3	5	5	3	4	3	4	3	3	4	3	3	3	4	4	3	4	3	3	3	2	3	4	2	4	3	3	3	3	3	3	2	4	4	3	3	2	2	3	3	3	4
4	3	3	4	3	3	3	4	4	5	3	3	4	4	4	3	3	3	3	3	3	2	3	2	3	3	2	3	3	3	3	2	3	2	3	2	2	3	3	3	3	3	3	2	3	2	2	2	2	2
5	4	4	3	3	1	5	3	5	4	2	2	4	3	3	4	3	4	4	4	3	2	4	3	3	4	3	4	3	3	4	4	4	3	4	4	2	2	2	2	4	4	4	3	3	3	4	3	4	3
4	3	4	4	4	4	4	3	3	5	3	4	4	4	3	4	3	4	4	4	3	3	4	3	3	4	2	4	3	3	4	3	4	3	3	3	3	4	2	2	4	3	4	3	4	2	4	4	3	3
6	6	4	5	2	6	5	1	5	6	1	6	5	5	3	4	5	4	5	4	5	1	5	4	4	4	2	2	4	5	5	2	2	3	4	5	4	3	1	5	2	4	4	2	3	3	3	3	4	5
1	1	3	4	2	2	5	6	5	4	5	6	2	3	2	2	2	4	3	3	1	3	2	3	3	4	4	3	2	3	3	4	2	2	3	2	3	4	2	3	4	5	5	4	5	4	4	2	4	2
5	3	4	5	5	4	4	4	5	4	4	3	4	4	4	3	3	3	4	4	3	3	4	4	3	4	3	3	3	2	4	4	4	3	3	3	3	3	4	2	4	4	3	3	4	4	3	3	4	4
4	2	5	2	4	4	2	2	4	4	3	2	4	5	4	5	3	4	5	3	4	4	3	3	4	4	3	2	3	4	4	5	4	3	4	4	4	3	2	2	4	3	4	5	4	3	5	2	3	3
6	4	1	1	1	1	1	6	4	4	3	6	5	5	2	1	5	5	1	2	1	5	1	3	3	2	2	5	5	5	5	5	3	5	5	5	1	5	5	5	5	5	5	5	4	3	5	1	5	1
4	3	4	5	4	3	5	4	3	4	4	4	5	4	3	4	3	2	3	4	3	4	4	3	4	3	2	4	2	4	4	3	4	4	3	4	3	2	3	2	4	2	2	4	4	4	4	2	4	3
3	3	5	5	3	5	2	4	5	5	4	4	4	4	4	5	5	5	4	5	5	5	4	4	4	5	4	4	5	5	5	5	5	5	5	5	1	1	1	1	5	5	5	5	5	5	3	5	3	4
3	2	2	3	3	2	5	4	6	4	3	2	2	2	2	3	2	4	3	2	2	2	3	2	3	2	2	4	3	3	4	4	4	4	4	4	3	3	3	2	4	4	3	2	3	3	4	2	4	4
6	3	4	1	1	1	2	4	4	4	3	4	3	3	5	4	4	4	1	3	3	3	3	3	4	4	3	4	3	3	3	3	3	3	3	3	4	4	4	4	3	4	4	3	3	3	4	3	3	3
5	4	5	4	3	3	5	3	3	5	3	3	4	4	4	4	3	4	3	4	5	4	2	2	4	3	3	4	3	4	3	3	3	3	3	3	3	3	3	3	4	4	5	5	4	4	4	5	2	4
4	3	3	5	4	3	4	4	4	4	5	2	4	3	2	2	4	3	3	3	2	2	1	2	3	1	2	5	3	2	3	3	4	3	3	3	2	2	2	3	3	4	4	2	2	3	3	2	2	3
4	3	5	3	3	4	3	4	5	6	4	4	3	3	3	4	4	3	3	3	3	3	3	4	3	4	4	3	3	3	3	3	4	3	3	3	4	3	3	3	4	3	4	3	4	4	3	3	4	3
3	2	3	3	2	2	5	4	4	5	4	5	2	3	1	2	3	3	4	3	2	3	2	3	5	2	4	5	3	3	4	4	4	5	3	3	2	3	2	2	5	4	4	3	5	3	5	1	4	3
5	5	6	4	5	4	5	5	5	4	5	6	4	5	5	4	4	3	5	4	5	4	4	4	5	4	4	4	4	4	4	4	5	4	4	5	3	5	4	4	4	3	5	4	4	3	4	5	3	4
1	4	2	3	4	3	4	2	4	2	3	5	2	4	2	4	2	2	3	3	3	4	2	4	3	5	3	4	4	4	2	3	4	2	4	5	3	3	2	3	2	4	3	4	3	4	2	4	2	5
1	3	3	4	3	3	5	6	5	5	5	5	3	3	4	3	4	4	3	3	4	3	3	2	3	3	3	3	3	3	3	3	3	3	3	2	3	3	3	3	3	3	3	3	3	3	5	3	4	3
6	5	5	5	5	5	4	5	4	6	6	6	4	5	4	4	5	4	4	5	4	4	3	5	5	4	4	3	5	4	3	3	2	2	3	4	4	2	3	2	3	4	4	3	4	3	4	5	5	4
4	3	3	3	3	4	5	6	6	4	5	3	4	4	4	5	3	3	2	2	2	2	2	3	4	3	3	5	3	3	3	4	2	3	4	4	4	4	4	4	4	4	4	3	3	4	5	1	4	2
5	3	3	2	1	1	4	4	4	4	4	3	4	4	4	4	4	4	3	4	4	4	4	4	4	4	4	4	4	4	4	3	4	4	4	3	2	3	2	3	4	4	4	4	4	4	4	4	2	3
5	4	4	5	4	4	2	2	4	5	2	3	5	4	4	3	4	3	4	4	4	4	4	4	4	4	3	3	3	3	3	3	4	2	2	3	3	4	4	3	4	4	4	3	3	4	4	4	4	4
2	2	1	3	2	1	5	5	2	4	5	5	4	4	4	2	2	4	2	2	2	3	2	2	2	2	2	5	3	2	2	2	2	2	2	2	4	4	4	4	3	2	2	2	4	2	2	2	3	4
4	4	4	3	4	3	5	3	3	4	2	2	3	2	3	4	3	2	2	1	2	2	2	3	4	3	3	4	3	3	3	2	3	2	3	3	4	3	4	3	4	4	4	3	4	3	5	4	4	2
3	2	2	3	1	2	5	6	5	5	6	4	3	3	4	4	3	4	2	3	4	2	3	4	5	4	3	4	4	2	2	3	4	2	3	4	4	4	5	4	5	4	5	4	3	5	5	2	2	4
4	2	3	3	2	4	6	5	6	5	5	3	3	3	4	4	2	3	2	2	3	4	3	3	3	3	3	5	3	3	3	3	4	2	4	3	4	4	4	3	3	4	5	5	3	3	3	3	4	3
4	3	2	4	4	5	4	4	4	4	2	4	3	2	1	2	2	3	1	2	1	2	3	4	2	3	3	4	3	2	3	2	2	2	2	2	2	1	2	2	3	5	5	3	3	3	5	2	5	2
5	5	4	4	5	5	5	3	5	3	2	4	4	4	4	3	4	4	2	3	4	4	4	3	3	4	4	4	3	4	4	2	3	4	4	2	4	3	4	4	4	4	4	5	4	3	4	4	4	4
5	3	4	2	2	3	2	3	3	4	2	3	3	3	2	2	2	3	3	3	3	3	2	3	3	3	3	4	3	2	2	4	3	3	3	3	2	2	3	3	3	3	4	2	3	3	4	3	3	3
4	3	2	2	3	1	4	4	4	4	4	4	3	4	5	4	4	4	3	4	4	3	3	4	3	3	4	3	3	3	3	3	3	3	3	3	3	3	3	3	4	3	3	4	3	3	4	3	4	2
3	3	4	4	5	5	4	3	4	4	3	4	4	4	3	3	4	4	3	4	3	4	3	4	4	3	4	2	3	4	3	5	4	3	4	4	4	4	4	3	3	3	4	4	3	4	2	3	4	3
3	3	3	4	4	3	3	3	2	4	4	3	4	4	4	4	4	4	3	4	3	3	2	2	2	3	3	2	2	3	3	2	2	2	3	2	3	3	3	2	4	4	4	4	3	3	3	3	4	4
4	4	4	5	3	3	4	4	4	5	3	3	4	2	2	3	3	3	2	3	3	4	4	3	4	4	3	4	4	3	4	4	2	4	3	4	3	3	4	3	4	3	3	2	5	4	3	3	4	3
6	1	4	4	5	3	4	3	3	3	4	4	4	3	4	3	2	3	3	3	3	3	3	5	3	3	4	3	3	3	4	3	2	2	3	3	3	3	3	4	3	2	3	4	3	3	4	3	3	4
4	3	3	4	3	5	3	4	3	5	4	3	4	3	3	3	4	3	4	3	3	3	4	3	3	4	3	4	3	4	4	3	4	3	3	4	3	3	4	3	3	4	3	3	4	3	3	3	3	4
4	4	4	4	1	1	1	1	2	5	5	2	5	4	5	4	5	5	3	5	5	4	5	5	4	5	4	4	5	4	4	3	3	4	4	4	1	2	1	3	4	4	4	4	5	5	3	4	3	5
5	4	5	5	5	5	5	5	5	6	5	5	4	3	4	4	4	3	4	4	4	4	4	3	4	4	4	4	4	5	4	4	4	5	5	4	5	4	5	4	4	3	4	4	4	4	3	4	3	4
5	5	3	4	5	5	3	5	3	4	4	5	3	4	3	4	3	3	4	4	4	2	3	3	3	3	3	4	4	2	4	4	4	3	2	3	3	3	4	4	4	3	4	4	4	2	4	4	2	4
5	3	3	3	2	2	2	3	3	5	3	2	4	4	4	4	4	4	4	4	4	4	4	4	4	4	4	3	4	4	2	3	3	3	2	2	3	3	3	2	4	4	4	4	4	4	4	4	3	4
5	4	3	4	1	5	4	4	4	4	3	4	4	4	2	3	4	4	3	4	3	3	2	4	3	4	4	5	3	2	2	1	3	2	3	4	2	1	2	5	1	4	4	2	1	3	3	4	3	3
5	6	6	2	3	4	6	4	2	5	1	3	5	2	3	1	2	1	3	3	1	4	1	1	3	5	2	4	2	5	4	1	4	1	4	5	2	5	4	3	3	2	5	3	2	3	5	3	1	5
5	5	5	5	5	5	5	4	5	5	5	4	4	4	4	4	3	4	4	3	4	4	4	4	4	3	4	4	4	4	4	3	4	4	3	3	4	4	4	4	4	4	4	3	4	4	4	4	4	3
4	4	3	3	2	2	4	4	4	4	4	2	5	3	4	3	4	3	2	2	3	3	3	4	3	3	3	4	3	3	3	3	3	3	3	2	3	3	3	4	4	4	4	4	3	4	5	2	5	3
4	5	6	4	2	2	4	3	4	4	2	3	4	5	4	2	2	4	3	3	3	3	4	3	4	3	2	4	3	3	3	3	3	3	4	3	3	2	4	2	4	3	4	3	5	4	3	4	2	3
5	4	4	3	2	2	5	4	5	3	2	2	4	4	5	4	4	5	3	4	4	4	4	3	2	3	3	2	4	3	4	4	3	4	3	4	3	3	2	2	2	3	4	4	3	4	3	3	3	4
4	3	4	3	4	4	5	5	4	4	4	4	4	3	4	3	2	3	2	2	2	3	4	4	3	3	3	1	3	2	4	3	4	3	2	4	3	4	1	4	4	3	4	4	3	3	3	4	4	3
5	5	4	6	4	3	3	3	3	4	2	2	2	4	5	5	5	5	3	3	4	4	4	4	3	4	3	2	4	4	4	4	4	4	4	3	2	2	2	2	4	5	4	3	3	4	3	4	2	4
4	2	1	2	2	2	4	4	5	4	4	4	4	3	4	2	4	4	2	4	3	4	2	1	4	2	2	4	1	1	3	3	2	2	2	2	3	3	2	2	4	4	4	4	4	4	5	2	2	3
4	2	1	1	1	2	5	5	2	3	5	6	3	3	2	2	4	2	3	3	3	3	2	3	2	1	2	2	2	2	4	3	3	3	3	2	3	2	2	3	3	4	4	3	2	2	2	3	2	2
6	6	6	6	5	6	6	6	6	5	6	6	3	3	3	3	3	3	3	3	3	3	3	3	3	3	3	3	3	3	3	3	3	3	3	3	3	3	3	3	3	3	3	3	3	3	3	3	3	3
1	2	1	1	1	1	2	2	2	2	1	1	1	2	2	1	2	1	4	2	3	4	4	5	2	4	4	1	2	1	4	3	3	1	3	3	1	4	5	1	2	3	1	4	2	3	1	3	2	1
6	4	4	5	2	2	3	3	5	6	1	5	5	5	5	5	3	5	4	5	5	5	5	5	5	5	5	5	3	5	4	5	4	4	4	4	3	4	3	5	5	3	4	5	3	4	5	4	4	3
4	2	2	1	1	2	3	5	4	4	5	4	2	2	2	3	3	3	3	4	3	3	2	4	3	4	2	3	4	2	3	3	3	2	3	2	2	4	4	3	3	4	3	3	2	4	3	3	3	2
4	5	5	3	2	2	3	3	2	4	3	2	5	4	4	4	4	4	4	4	4	4	4	4	4	4	4	2	4	4	2	2	2	2	2	2	2	2	2	2	5	4	3	4	4	4	2	3	2	4
3	3	3	3	3	3	3	4	4	4	4	4	2	2	3	2	3	3	3	3	3	4	2	2	3	2	2	4	3	2	4	4	4	4	4	4	2	2	2	2	3	4	4	3	3	3	3	4	3	3
4	4	3	4	3	4	4	3	3	4	4	3	3	3	3	3	3	3	3	4	3	2	3	3	3	2	4	3	2	2	4	3	4	3	3	3	3	4	2	4	3	3	4	2	4	3	2	4	3	3
3	1	1	1	1	1	3	2	6	5	4	5	5	5	5	4	4	5	4	3	3	4	4	3	4	4	3	5	5	4	4	4	4	3	4	4	3	3	3	3	5	5	4	4	4	4	3	5	3	4
4	5	5	4	3	3	4	3	3	3	2	3	4	4	4	4	4	3	2	4	4	4	4	4	3	4	4	4	4	4	3	3	4	2	4	3	3	2	3	3	4	4	4	4	2	4	2	5	3	4
4	3	3	2	2	2	4	5	5	5	5	3	4	2	2	3	5	2	2	3	4	3	4	1	3	2	2	5	4	2	2	2	3	2	2	3	5	5	4	4	5	4	5	4	2	4	4	2	2	3
6	4	4	1	1	1	4	3	3	3	2	2	4	4	4	5	3	4	3	3	3	3	4	3	4	5	3	4	3	3	4	5	4	2	4	4	2	2	3	2	5	4	5	4	4	4	5	3	2	4
5	6	4	2	2	4	6	2	5	3	2	2	4	2	2	5	4	4	1	3	5	2	2	3	5	3	2	5	2	1	2	2	2	2	4	1	4	4	5	2	2	3	5	2	4	3	4	2	2	1
6	6	6	3	3	4	3	5	5	5	4	3	4	3	4	3	2	4	4	3	5	5	4	3	3	3	5	3	5	4	3	4	5	3	5	5	3	4	4	3	3	4	2	4	3	4	4	5	3	4
3	3	4	2	1	2	4	4	3	4	5	4	3	2	4	3	2	3	4	2	2	4	2	3	3	4	3	5	1	2	4	3	3	2	3	4	2	1	4	1	5	5	5	4	3	4	5	2	4	4
4	5	4	4	3	4	3	3	5	4	4	4	3	4	4	3	3	4	3	3	4	3	4	3	4	4	3	3	3	2	4	3	4	3	3	3	3	3	4	2	4	3	4	3	3	4	3	3	2	3
4	5	4	2	1	1	4	5	4	6	5	2	4	4	2	4	4	5	3	2	3	3	2	2	4	4	3	5	4	5	2	2	4	4	5	4	2	4	4	3	4	5	5	5	4	4	3	2	4	3
6	4	4	4	2	1	6	5	5	5	3	4	4	5	2	3	4	5	2	3	2	2	3	3	3	2	4	5	2	2	4	3	5	2	5	3	3	2	4	4	5	5	4	5	3	5	5	3	4	4
4	2	2	2	1	2	4	4	4	4	4	3	3	3	2	3	3	3	2	2	2	3	2	2	3	2	2	4	2	2	3	3	3	2	3	3	3	4	3	3	4	4	4	3	3	3	3	3	4	3
5	3	2	3	3	2	5	5	5	3	5	3	3	3	2	4	4	5	3	3	4	3	2	3	3	2	3	3	2	2	1	3	3	2	2	3	4	4	4	3	4	4	4	3	5	3	4	3	4	3
1	1	1	1	1	1	1	6	6	1	6	5	3	2	1	1	3	1	1	5	1	1	1	1	1	1	1	5	1	1	1	1	1	1	1	1	5	5	5	3	1	1	1	1	1	1	3	1	3	1
5	1	2	1	1	1	5	6	5	5	5	3	3	4	2	4	5	4	2	2	4	5	1	2	4	4	2	5	3	2	2	3	3	3	4	4	4	2	3	1	3	3	3	4	4	4	5	1	5	1
5	3	4	2	2	2	5	6	5	4	5	3	4	2	2	4	3	2	1	3	4	3	5	3	4	5	2	4	2	3	3	3	5	2	3	4	5	4	4	4	4	3	4	5	3	2	3	3	5	4
5	4	5	2	2	1	3	4	4	4	3	1	4	4	5	5	5	5	5	5	5	5	4	5	4	5	5	3	5	5	3	5	4	3	4	5	4	2	4	4	5	5	5	4	4	4	4	2	4	3
3	1	3	2	4	4	6	5	6	5	4	2	4	5	2	2	2	4	1	4	4	3	4	4	3	4	4	3	4	2	1	3	1	2	4	4	4	5	4	5	4	4	4	4	5	4	3	2	3	5
4	4	4	4	4	5	4	4	5	3	5	3	2	4	3	3	4	3	4	4	3	3	2	4	4	3	3	3	4	3	3	4	4	3	4	4	3	2	3	3	3	4	3	4	3	3	3	3	3	3
4	3	5	3	4	3	4	5	4	4	3	4	3	4	4	5	3	2	3	3	4	3	4	2	3	4	3	4	5	2	2	4	4	5	3	4	3	2	3	2	4	2	4	3	5	2	3	4	2	4
5	5	6	4	4	4	3	3	3	4	3	2	4	5	5	5	4	5	4	5	5	5	5	4	5	5	5	5	5	5	5	5	5	4	5	5	4	2	2	4	5	5	5	5	5	5	3	5	2	4
4	4	4	3	3	4	4	4	4	5	4	4	4	4	3	4	4	4	4	3	3	4	4	4	4	4	4	4	4	4	3	4	4	3	3	4	4	3	3	3	4	3	4	4	4	4	4	3	4	4
2	1	4	1	1	3	5	5	6	4	4	5	4	3	2	4	2	4	2	2	1	2	2	1	4	3	1	5	3	2	3	3	3	3	3	4	2	2	2	2	5	4	3	5	4	3	5	2	4	2
3	2	3	2	1	3	4	5	5	4	4	3	4	4	2	4	3	4	2	4	5	4	4	4	4	4	4	4	4	4	2	3	4	3	4	2	2	2	4	4	5	5	4	5	5	4	4	3	3	4
5	4	4	3	2	4	3	3	3	4	4	3	3	3	3	3	4	3	3	3	4	2	3	4	3	4	4	2	3	3	4	3	4	3	3	3	3	3	3	3	4	4	4	5	5	5	5	5	4	3
4	3	3	1	1	3	4	6	5	5	3	2	4	3	2	4	3	3	2	3	4	3	4	3	3	2	4	5	3	2	2	3	5	3	4	4	3	4	4	2	4	5	4	4	3	4	5	2	4	3
5	5	3	3	1	3	5	4	1	5	1	2	5	5	5	5	4	5	5	5	5	5	4	5	5	5	4	4	4	2	5	5	5	2	5	5	1	1	1	1	4	5	1	5	4	5	5	2	3	4
4	4	5	5	4	4	4	4	4	5	4	4	4	3	4	4	4	4	3	4	4	5	3	3	3	3	3	3	3	3	3	3	3	3	3	3	3	3	3	4	4	3	3	3	3	3	3	3	3	4
5	4	5	3	3	3	4	4	4	5	4	4	3	4	4	4	3	4	4	3	3	3	4	5	4	4	4	3	4	4	4	3	3	3	3	3	4	4	4	3	4	5	5	4	4	4	5	4	4	4
4	4	4	4	3	4	4	4	4	5	2	3	4	3	3	4	3	3	3	4	3	3	4	3	3	3	3	4	4	3	3	3	3	3	3	3	4	3	3	3	3	3	4	3	3	4	4	4	3	3
6	3	4	6	3	4	3	4	4	3	3	3	4	5	3	3	3	4	3	3	3	2	3	3	3	2	3	4	3	3	4	4	4	3	4	4	3	3	3	2	4	3	4	3	3	3	3	3	4	4
3	4	4	3	3	3	3	4	6	4	4	3	4	3	3	3	2	4	2	2	2	1	2	1	4	1	1	5	1	1	4	3	4	3	3	3	3	3	3	2	4	4	4	3	3	3	3	3	4	3
5	3	3	4	4	4	4	4	4	4	3	3	2	2	2	3	3	4	2	3	4	2	2	2	2	2	2	4	3	2	3	3	4	2	3	3	4	4	4	3	3	3	4	4	2	4	4	2	4	3
6	6	5	4	2	5	4	2	3	5	2	1	5	5	3	4	5	4	5	5	5	5	5	2	1	5	5	2	5	5	5	5	5	5	5	5	1	1	1	1	2	5	5	2	5	5	1	4	1	5
4	5	5	4	4	4	6	6	5	4	4	5	3	4	3	3	4	3	2	3	3	3	3	2	4	3	2	5	2	2	3	3	2	3	3	2	4	4	3	2	3	4	2	3	4	4	2	3	3	4
5	1	2	1	1	1	5	6	6	6	6	3	4	3	4	5	2	4	1	3	5	5	5	4	5	5	2	5	1	2	5	5	5	5	5	5	2	2	2	2	4	5	5	5	5	5	5	5	4	5
4	3	4	3	2	2	3	5	4	5	5	5	4	3	2	3	2	3	2	2	4	3	1	2	3	3	1	5	1	3	2	2	3	3	4	3	3	3	5	4	3	4	4	3	1	3	5	1	3	3
4	3	4	2	2	3	1	4	4	3	4	4	5	4	4	3	5	4	4	5	4	4	4	4	5	4	4	4	4	4	2	2	3	2	3	3	2	2	2	2	2	4	4	4	4	4	3	4	3	3
4	3	3	3	1	3	5	5	5	4	5	3	3	2	2	4	4	3	2	2	2	2	1	3	3	2	2	5	2	2	2	2	2	2	2	2	3	3	4	4	4	4	4	3	2	4	5	1	5	3
4	5	4	5	5	5	6	5	5	5	5	4	4	4	3	2	4	5	5	4	5	3	3	4	4	3	5	4	4	3	4	4	3	4	4	4	3	4	5	3	3	5	4	4	3	4	4	4	5	4
1	1	1	5	5	6	6	6	6	4	2	4	2	1	1	1	1	1	1	1	1	1	1	2	3	1	2	5	1	1	1	1	1	1	1	1	3	3	1	3	2	4	4	3	1	1	1	1	3	1
5	4	4	5	4	5	4	4	6	4	4	4	4	4	5	5	5	4	3	3	3	3	5	4	4	5	4	4	4	4	4	3	5	5	4	5	4	4	5	5	4	4	5	4	4	4	5	5	5	5
5	6	4	4	4	4	4	2	2	4	2	2	3	3	3	4	3	3	4	4	4	5	5	1	3	5	1	3	1	1	3	4	3	3	3	4	3	4	4	4	5	5	5	4	4	5	3	3	2	5
5	2	4	6	5	6	5	5	5	4	4	4	3	3	4	2	3	4	3	2	3	2	2	2	3	3	2	4	3	3	4	3	4	3	4	3	2	2	3	2	4	4	4	3	2	3	4	3	4	2
3	2	3	4	4	4	4	4	4	4	3	5	3	4	3	4	2	3	4	3	4	4	4	4	3	4	4	4	5	4	4	4	3	3	4	3	3	3	2	4	4	3	3	5	5	4	4	3	3	4
4	3	3	3	2	2	4	4	3	4	3	3	4	4	4	4	3	4	3	4	3	3	2	3	3	5	4	4	4	3	3	3	2	2	3	3	4	4	4	4	4	4	5	4	3	4	4	3	3	4
5	4	4	4	3	3	5	5	5	4	4	4	3	3	3	4	3	4	2	3	4	3	3	3	3	3	3	4	3	3	4	3	4	3	4	4	4	3	4	3	4	4	4	4	4	4	5	4	3	4
3	4	3	4	3	3	4	4	3	3	3	4	3	3	3	3	3	3	3	3	4	3	3	4	4	4	4	3	3	2	3	3	4	4	3	3	3	3	4	3	3	3	4	2	4	3	3	3	3	3
6	4	6	6	6	5	6	3	6	5	2	3	3	4	4	5	4	5	4	3	4	4	4	3	4	4	3	5	2	3	3	4	3	4	4	5	5	4	4	2	5	5	5	3	4	4	5	4	4	3
3	2	2	3	3	3	3	4	4	4	4	4	4	4	3	5	4	4	3	4	4	4	3	4	3	3	3	4	4	3	4	4	4	4	4	4	2	2	2	2	4	4	4	4	3	3	3	3	4	3
4	4	4	1	1	3	4	5	4	5	4	4	3	3	4	4	3	3	4	3	3	3	2	2	3	4	2	5	2	3	5	5	5	2	5	3	4	4	5	4	4	5	5	4	5	4	4	2	3	3
1	1	1	1	1	4	4	6	6	6	4	4	3	2	1	1	1	2	2	1	5	1	2	2	3	2	2	2	1	3	1	3	4	3	2	2	3	2	3	2	1	2	2	3	2	1	2	2	2	3
6	6	6	6	6	6	6	1	2	2	1	1	4	5	5	5	5	5	4	5	5	4	5	5	5	5	5	1	5	5	5	5	5	5	5	5	1	1	1	1	5	5	5	1	5	1	1	5	1	5
4	2	1	3	1	1	4	4	4	4	4	4	5	5	3	5	3	3	3	3	3	3	1	3	4	3	3	3	3	3	1	3	3	3	3	3	3	3	3	3	3	5	3	3	3	3	3	3	3	3
3	2	2	1	1	2	1	3	3	4	4	4	4	3	3	2	5	4	3	4	4	5	3	4	4	4	4	3	4	3	4	4	4	4	4	4	3	3	2	2	4	5	5	4	4	3	5	3	4	4
4	2	2	3	2	3	5	5	5	3	5	4	2	3	3	2	2	3	2	2	4	3	2	2	3	3	2	4	2	2	3	3	2	2	4	3	4	4	4	4	4	3	2	4	4	3	3	4	4	3
4	4	4	4	3	5	4	5	5	6	3	6	3	4	3	3	4	4	4	2	3	4	4	4	3	4	3	5	3	3	4	4	4	3	4	4	2	2	3	3	5	4	5	3	4	5	3	3	3	5
5	4	5	4	3	3	3	3	3	3	2	2	5	4	2	2	4	4	3	4	4	4	4	4	4	5	4	2	4	4	3	4	3	2	4	3	4	4	2	3	5	3	3	4	4	4	3	4	2	2
5	4	3	5	4	5	6	3	6	2	1	3	4	3	2	3	4	4	2	2	3	1	1	2	4	2	1	5	3	2	4	3	4	3	4	4	4	2	4	3	4	4	5	5	4	4	3	5	4	3
5	3	4	3	3	3	3	4	4	5	4	4	3	2	4	4	3	3	2	4	3	4	2	2	2	3	2	4	2	2	2	2	4	2	3	4	3	4	3	4	4	4	4	4	4	4	4	2	3	3
6	6	6	4	6	3	6	1	5	5	2	1	5	5	4	4	5	5	5	3	4	4	5	4	4	4	5	5	4	4	4	5	4	4	4	4	4	4	4	3	4	5	5	5	4	4	4	4	5	5
4	1	1	1	3	1	1	1	1	1	6	1	5	3	3	3	4	4	3	3	3	3	3	5	3	3	3	3	3	3	3	3	3	3	3	3	3	3	3	3	4	3	3	3	3	3	3	3	3	3
6	3	2	4	3	4	5	5	5	4	3	5	4	4	3	4	3	3	2	3	5	3	3	3	3	3	4	4	3	3	4	3	4	4	4	4	2	2	2	2	4	3	4	4	4	4	4	3	3	4
5	5	5	4	4	4	3	2	2	4	4	3	4	4	2	3	4	3	3	3	3	2	2	2	3	2	2	4	2	3	4	3	4	4	4	3	3	2	2	2	3	3	2	3	4	4	3	4	2	3
5	4	6	3	2	4	3	5	5	6	2	1	4	3	2	4	4	5	5	5	5	4	5	4	2	5	5	5	4	5	3	5	4	4	4	2	4	3	3	1	4	5	5	3	5	5	4	4	5	5
6	3	3	2	2	2	5	6	5	5	6	6	5	4	1	2	4	5	3	4	2	3	5	5	4	5	5	2	5	4	4	3	4	4	2	3	2	2	2	4	5	5	4	5	3	5	4	2	4	2
5	5	5	2	2	3	3	2	2	3	2	1	4	4	4	5	3	4	4	4	4	4	4	3	4	4	4	3	4	4	4	4	4	4	4	4	2	2	2	2	4	5	5	4	4	4	2	4	2	4
4	2	3	2	1	3	4	4	4	4	2	4	3	3	2	4	4	3	4	2	3	3	1	4	5	3	3	5	3	2	3	3	4	3	3	3	1	1	4	4	4	4	5	5	3	4	5	2	4	3
3	4	4	4	3	4	3	4	4	6	2	3	5	4	4	3	3	2	2	3	4	3	3	4	4	5	4	3	2	3	4	4	4	4	4	3	2	4	1	1	4	3	5	3	2	3	4	4	2	3
5	3	3	2	2	3	4	4	4	4	3	3	3	3	2	2	3	3	3	3	2	2	3	2	3	3	3	4	2	2	2	3	3	3	3	3	2	3	4	3	3	3	3	2	3	3	2	2	3	2
4	4	4	3	4	4	3	4	3	4	3	3	3	3	3	2	4	3	3	3	3	4	3	4	3	3	3	3	4	2	4	4	2	3	3	3	4	4	2	3	3	3	3	3	3	3	4	2	3	3
4	4	5	2	1	4	4	2	2	5	2	2	4	1	2	2	3	3	3	3	3	2	4	4	5	4	4	3	2	2	2	3	4	2	5	5	4	4	5	4	4	4	5	5	2	4	2	5	4	2
3	3	2	3	2	3	5	6	6	4	4	4	3	3	2	3	2	3	2	2	3	2	3	3	3	2	3	5	3	3	3	3	3	2	3	3	3	2	5	3	4	3	3	2	3	3	4	2	4	4
3	4	2	4	4	3	5	5	6	2	5	4	4	4	1	2	4	3	1	3	3	3	2	3	3	2	3	5	2	3	3	2	4	3	2	4	2	3	3	3	4	4	3	3	4	3	5	3	4	3
3	2	2	1	1	1	5	6	5	4	5	3	4	4	4	5	4	4	2	2	5	4	5	4	5	4	5	4	5	4	3	2	4	4	3	3	4	4	2	4	5	4	4	4	3	4	5	4	5	3
5	3	3	4	3	2	2	3	5	5	2	2	4	3	3	5	4	4	5	3	4	4	4	3	4	4	3	3	3	3	4	3	4	3	4	4	2	2	4	2	5	5	5	5	5	5	2	4	4	4
4	2	3	4	2	4	4	4	4	4	2	2	4	2	4	4	4	3	2	2	2	3	1	2	2	4	2	5	1	1	2	2	2	3	3	3	5	4	5	4	4	4	4	4	5	3	5	3	4	3
4	3	3	2	1	1	4	4	3	5	5	4	4	4	4	3	4	2	3	3	4	5	1	1	4	2	1	5	1	2	3	1	2	3	3	1	4	3	4	4	3	3	3	4	4	4	3	4	2	4
3	4	3	4	4	4	3	3	3	3	3	5	3	2	2	3	3	4	4	3	3	3	3	3	3	2	3	3	3	3	2	3	4	3	3	2	4	3	3	3	3	3	2	3	3	3	2	3	3	3
4	2	4	4	2	5	4	4	4	2	2	5	5	4	3	1	3	4	2	3	4	4	4	5	2	3	4	5	5	4	4	4	1	1	1	4	5	3	3	3	5	4	4	3	5	5	5	1	4	3
4	3	5	3	2	4	6	3	5	5	1	3	3	4	2	3	4	4	4	3	5	3	2	3	3	4	3	5	3	3	2	3	3	2	4	4	4	4	5	4	4	4	5	3	4	4	4	5	3	4
6	3	1	1	1	1	6	6	6	2	6	5	3	4	2	5	4	5	3	4	5	4	3	4	4	5	4	5	4	2	5	5	5	4	5	5	1	1	4	1	5	5	5	4	5	5	4	3	2	5
4	6	4	3	4	5	4	3	3	4	2	4	3	4	2	3	5	4	5	3	4	5	3	4	5	3	5	5	2	5	5	5	5	5	5	5	2	1	2	1	5	5	5	3	4	4	5	4	5	3
5	4	3	4	3	5	4	3	4	4	2	3	4	4	2	4	4	4	4	3	4	4	4	4	4	5	4	3	4	4	4	4	3	4	4	4	2	2	2	2	4	5	5	3	3	4	3	3	4	4
5	5	5	5	6	5	4	5	6	6	5	5	5	3	4	4	5	4	4	5	3	4	5	3	4	4	4	4	5	3	5	4	5	4	3	5	4	4	4	4	5	4	5	4	4	4	5	3	4	5
5	3	3	3	3	4	4	5	4	4	5	3	3	4	4	4	5	4	3	4	3	3	4	4	4	4	3	3	3	3	4	3	3	3	3	3	3	4	3	3	3	3	3	4	3	4	3	2	2	3
4	3	4	2	2	3	4	4	3	4	5	2	3	4	4	4	4	5	5	4	4	3	4	5	4	4	5	2	4	4	3	3	4	2	4	3	3	2	3	4	4	4	4	4	3	3	5	5	5	4
6	6	4	3	3	3	4	5	4	6	4	4	5	4	4	4	4	3	3	4	4	4	4	4	3	3	3	4	4	4	4	4	2	3	3	3	4	3	3	3	4	3	4	4	3	4	4	3	4	3
3	2	1	1	1	5	1	5	5	5	5	5	3	3	4	3	4	4	4	3	3	3	5	5	5	5	5	1	5	5	2	4	2	3	2	3	4	4	3	3	4	3	3	4	4	4	3	4	4	5
4	2	1	2	2	1	3	5	4	3	5	4	2	3	1	2	2	2	3	1	2	3	1	2	4	1	2	4	1	1	5	3	5	3	4	3	4	2	2	1	5	2	4	3	4	3	4	3	4	2
5	6	5	6	4	5	5	6	5	5	5	4	3	4	5	4	5	3	4	4	5	4	5	3	3	5	3	4	4	3	4	5	3	5	4	4	5	3	4	4	5	4	4	5	3	4	4	3	5	3
6	6	6	6	6	5	5	5	2	6	2	1	4	5	2	4	4	4	1	4	4	2	5	2	4	4	4	2	3	4	4	4	5	2	2	3	2	4	5	3	5	5	5	4	5	4	4	2	4	2
4	2	3	2	2	2	5	5	4	5	4	2	4	4	3	4	3	4	4	3	3	3	3	2	4	4	3	5	2	3	3	3	2	3	3	3	4	4	4	4	5	4	4	4	4	4	5	3	3	4
5	1	2	4	3	2	5	6	3	4	5	4	4	3	3	5	4	3	4	4	3	5	3	2	1	1	3	4	4	5	4	3	2	1	4	4	5	5	2	3	3	1	1	3	4	4	5	5	3	2
4	3	4	2	2	4	4	4	4	4	3	3	4	3	3	4	4	4	4	4	4	2	4	4	4	4	4	4	3	4	4	4	3	4	4	4	4	4	4	3	4	5	5	4	4	5	4	4	4	3
3	2	3	2	3	2	4	2	5	3	2	3	4	3	2	3	4	4	3	4	4	3	2	4	4	4	3	4	4	4	4	3	4	3	2	4	2	3	2	2	4	5	4	4	4	5	3	4	2	4
5	3	4	4	2	3	4	4	4	5	4	3	4	4	3	3	4	4	4	4	4	3	4	4	4	4	4	4	4	4	4	4	3	2	4	4	2	2	2	2	4	4	3	4	3	4	4	3	4	4
5	2	2	2	1	3	4	2	4	1	2	3	4	4	2	2	4	3	2	4	2	2	1	1	1	5	1	5	1	5	1	1	1	1	1	1	5	5	5	5	5	5	5	5	1	5	5	1	5	5
3	5	3	4	3	4	4	3	4	4	5	5	4	3	3	4	3	2	3	3	3	2	4	3	2	4	3	4	3	3	2	3	2	4	3	3	3	3	3	3	2	4	2	3	3	3	2	4	2	3
5	2	4	5	3	4	5	4	5	5	1	2	5	5	4	3	4	3	4	4	4	5	4	2	4	3	2	3	5	3	4	4	4	3	5	3	1	2	3	2	4	2	3	4	4	4	5	3	5	4
3	2	3	2	1	2	4	5	5	2	5	5	4	3	2	3	4	3	2	2	2	2	2	2	4	2	2	4	2	1	2	2	2	2	2	2	3	4	4	4	3	4	4	2	3	4	4	3	4	2
5	2	2	1	2	1	4	5	6	4	5	5	4	3	3	2	2	3	2	4	3	3	4	3	3	4	2	3	2	3	2	2	3	1	3	3	4	4	4	4	4	4	4	5	3	4	4	3	3	3
3	2	2	4	3	1	4	5	2	3	2	3	3	3	4	1	3	3	3	4	2	3	2	1	1	2	2	5	1	1	4	1	2	4	1	1	3	3	3	2	3	2	3	2	3	3	2	1	2	2
5	3	3	4	2	4	4	5	6	5	4	2	4	3	3	4	4	4	2	3	5	3	3	1	4	3	2	5	2	2	3	3	2	2	5	3	4	5	5	3	3	4	4	2	3	4	4	4	4	3
6	5	6	5	1	1	4	3	1	4	3	3	5	4	5	5	5	5	5	5	5	5	5	5	5	5	5	1	5	5	4	4	4	4	4	4	2	2	1	2	5	5	5	5	5	5	5	5	3	5
5	5	5	5	5	4	3	5	2	5	3	4	4	4	4	3	3	3	3	3	3	3	4	3	3	3	4	3	3	4	4	3	3	4	3	3	3	3	4	3	3	3	3	3	3	3	3	3	3	3
3	2	3	5	3	4	4	4	2	5	4	4	3	4	3	3	3	3	3	4	2	4	3	4	2	4	4	3	4	4	2	3	5	2	3	4	4	5	3	4	1	3	4	4	2	3	4	4	4	2
3	3	3	3	4	3	3	3	4	3	4	3	3	3	3	2	3	3	3	2	3	3	3	3	4	4	3	4	4	3	3	4	4	3	4	3	3	3	4	4	3	3	4	3	4	4	4	4	3	4
4	3	2	5	3	3	5	4	5	5	2	4	3	4	5	4	3	4	1	2	2	2	4	4	4	5	4	3	4	4	2	2	2	2	2	2	4	4	4	4	4	5	4	2	3	3	4	4	4	2
5	3	5	3	2	3	5	4	4	5	4	5	5	4	4	4	5	4	5	4	4	4	3	3	5	4	4	4	3	3	4	4	5	4	3	3	4	4	5	4	4	4	4	5	4	4	4	4	4	3
4	1	3	5	3	1	4	4	3	5	1	2	3	3	3	4	4	4	5	4	4	3	3	3	3	3	3	2	3	3	4	3	4	4	4	3	2	2	1	2	4	4	5	2	4	4	4	5	3	3
4	4	5	3	1	3	5	2	2	4	2	2	3	4	3	5	3	5	3	3	5	4	4	4	3	4	5	3	3	4	3	4	4	3	3	4	2	3	2	2	4	5	5	5	5	4	4	3	5	4
5	3	3	2	3	2	3	5	6	4	5	4	3	3	2	3	2	3	3	2	4	3	3	4	3	3	3	4	3	3	2	3	3	3	3	3	4	4	4	3	4	4	3	3	3	4	4	3	3	3
5	5	3	3	3	4	4	5	5	4	3	4	5	4	4	3	3	4	2	2	3	3	2	2	4	2	2	5	1	2	4	4	2	2	4	3	4	2	2	3	4	4	4	4	5	4	4	3	4	3
1	1	6	1	1	1	6	6	6	6	6	6	5	5	5	5	3	5	5	2	1	2	5	1	4	5	1	5	5	4	1	5	1	1	1	1	2	2	1	1	5	5	5	5	5	1	1	5	1	1
5	3	4	4	3	3	4	4	4	4	3	3	3	3	3	4	3	3	3	3	3	3	3	2	3	3	3	4	3	3	3	2	3	3	3	3	3	4	3	4	4	3	4	2	3	3	3	1	3	3
4	2	2	3	2	3	4	4	4	3	4	4	3	3	3	3	3	3	3	3	3	3	2	3	3	3	3	4	2	2	3	3	3	3	3	4	3	3	3	3	3	3	4	4	3	3	3	3	3	3
3	2	4	3	1	2	1	5	5	6	4	5	5	3	4	4	4	5	3	4	3	4	2	4	4	4	3	4	4	5	4	4	4	4	4	5	2	3	2	2	4	4	4	4	2	4	5	3	5	4
6	4	4	2	1	3	6	2	6	6	1	1	5	4	4	5	2	5	3	4	2	1	5	4	5	5	4	2	5	5	5	5	5	4	5	5	1	1	2	1	5	5	2	4	5	5	2	5	5	4
3	1	1	3	2	3	5	6	4	5	5	6	1	2	1	1	4	3	2	2	1	1	1	3	1	1	1	2	2	1	3	2	2	2	3	2	4	4	5	3	4	4	5	5	2	4	5	3	4	2
4	3	3	4	3	4	5	5	5	4	2	2	4	3	4	4	4	4	3	4	4	2	3	3	2	4	3	5	4	4	4	2	4	2	2	3	4	2	4	4	4	4	2	4	3	3	3	4	4	4
4	3	5	4	3	6	5	5	6	5	4	4	3	2	4	4	4	4	2	2	3	1	2	2	4	2	1	5	2	2	3	2	2	2	2	2	4	4	4	4	4	4	4	5	4	4	5	4	5	4
1	5	5	2	5	4	4	5	5	3	5	5	2	3	4	2	4	3	3	4	3	4	3	4	2	4	3	4	2	4	3	4	4	3	3	2	4	2	3	4	2	5	3	3	4	3	2	4	3	3
4	4	4	3	4	1	4	4	4	5	3	3	3	4	3	3	3	4	3	4	4	4	3	4	3	4	3	3	3	3	3	4	5	3	3	4	2	3	3	2	4	4	3	4	3	3	3	4	3	3
5	3	4	2	1	1	4	5	5	3	6	5	4	4	2	4	3	4	2	4	4	3	3	3	3	2	3	5	2	2	4	2	2	3	4	4	2	3	2	1	4	4	4	5	4	3	4	2	2	4
4	3	3	4	2	5	3	4	4	3	4	3	3	3	1	2	3	2	1	3	2	2	2	2	3	2	2	5	2	2	3	4	3	3	3	3	2	2	4	3	3	4	5	4	3	3	5	3	4	3
3	3	3	1	1	1	5	3	6	4	5	3	5	5	5	4	5	5	1	5	5	1	5	2	5	5	2	4	4	5	3	1	2	2	2	1	4	4	4	5	4	5	5	4	3	4	1	5	1	5
6	2	4	5	5	6	5	4	6	3	3	2	4	3	2	5	3	4	2	4	3	3	1	4	4	3	3	5	4	3	4	4	3	4	4	4	1	4	2	3	4	4	5	2	4	4	5	4	3	3
5	4	3	3	2	3	3	5	3	4	4	6	4	3	3	3	4	3	2	3	2	3	2	3	3	2	2	5	3	4	3	2	2	2	2	2	2	2	2	2	3	3	4	2	3	2	5	3	4	2
6	1	1	2	1	3	5	5	6	4	5	4	4	3	3	3	2	4	2	2	2	1	3	2	3	3	2	4	2	2	3	3	3	2	3	4	2	3	4	2	4	4	4	4	3	4	4	2	4	3
3	5	4	4	2	3	4	3	5	3	4	5	5	2	4	2	4	2	4	4	2	2	4	2	3	2	3	5	4	2	4	4	2	4	3	4	2	3	3	2	4	2	4	3	3	2	3	4	3	2
5	6	5	3	4	4	5	2	2	4	1	4	4	3	4	4	4	4	5	4	4	3	5	5	5	5	5	5	5	5	5	4	5	5	5	4	4	3	4	3	5	5	4	5	3	5	5	4	5	4
4	4	4	4	3	4	3	4	5	4	4	3	4	4	3	5	4	4	3	2	2	3	2	2	4	4	1	5	2	2	4	4	4	4	4	4	2	2	3	2	4	5	5	5	3	4	5	2	4	4
4	1	2	5	4	4	5	5	6	5	2	5	1	2	4	2	2	3	2	1	2	3	3	2	3	2	2	5	2	3	2	2	2	2	2	2	5	4	4	4	3	4	4	2	3	2	2	3	4	3
5	4	5	4	5	5	4	4	4	5	5	5	4	3	4	4	3	4	3	5	4	3	2	4	3	4	3	5	4	3	3	4	4	4	4	4	3	4	4	3	2	4	3	4	3	4	4	3	4	3
5	3	2	6	4	6	2	6	6	6	4	6	5	5	2	4	5	5	4	4	4	5	3	4	4	4	5	4	4	4	5	3	4	1	4	2	2	2	1	1	5	4	5	5	4	4	5	3	3	5
5	5	4	5	5	5	2	6	3	3	5	4	3	3	4	2	4	3	3	3	2	4	4	2	4	3	3	4	2	4	4	3	5	3	2	2	3	4	2	4	4	2	4	3	3	3	3	3	3	3
4	1	2	1	1	1	5	2	5	6	3	3	5	3	2	5	4	4	3	5	5	4	5	3	1	4	4	5	4	5	2	5	2	4	4	4	2	1	4	2	5	5	5	5	4	5	5	5	3	4
4	4	4	5	5	5	5	5	4	4	5	5	3	3	3	3	3	3	3	3	3	3	4	4	3	4	3	2	5	3	3	2	4	4	2	3	4	3	4	3	4	4	3	4	3	3	4	3	4	3
5	4	4	4	3	3	3	1	2	3	1	2	3	3	4	4	2	5	4	5	4	4	4	2	3	4	3	4	4	4	5	1	5	3	4	5	2	1	1	3	5	4	5	5	4	4	5	4	2	5
3	2	3	3	3	3	2	4	3	4	5	6	4	3	2	2	4	3	2	4	3	3	3	3	3	2	3	2	2	2	3	3	4	2	3	3	1	2	1	2	4	5	5	4	2	3	4	1	5	3
4	4	5	4	2	3	3	4	4	4	2	2	4	5	3	4	5	5	2	2	3	5	3	3	4	4	4	4	4	3	2	4	4	2	4	3	3	4	4	4	4	4	5	4	5	5	4	3	2	3
3	2	2	2	2	2	4	5	6	4	5	4	3	3	3	2	3	3	3	3	3	3	2	3	3	3	3	3	3	3	4	3	3	3	3	3	3	3	3	3	3	3	3	3	3	3	3	3	3	3
4	2	3	4	2	3	4	5	5	4	4	4	4	3	5	4	5	5	3	4	3	3	4	3	5	4	4	4	4	4	5	4	5	5	5	4	2	3	2	2	4	4	5	5	5	5	5	3	5	4
2	2	2	2	2	2	2	4	4	4	5	5	2	2	2	2	3	2	2	2	2	3	2	3	4	2	3	4	2	2	4	4	2	3	4	4	4	4	4	4	3	3	3	3	3	4	4	2	4	4
1	1	1	1	1	1	6	6	6	5	6	6	5	4	4	1	3	1	2	1	2	1	1	1	1	1	1	1	1	4	5	2	4	4	5	4	1	1	4	1	3	2	4	2	1	2	5	2	5	5
5	3	4	3	3	3	3	3	4	4	3	3	3	3	2	3	4	4	3	4	3	3	3	2	2	2	2	4	2	3	4	3	3	2	3	3	2	4	3	2	4	4	4	3	4	3	4	2	3	3
5	4	3	4	2	3	3	4	3	4	4	3	3	3	2	4	4	4	2	2	3	4	4	5	5	4	4	3	4	3	4	3	4	5	3	3	3	2	2	2	4	5	5	5	4	3	4	3	4	2
6	6	6	6	5	6	6	2	5	4	1	1	5	4	1	4	5	5	5	4	4	5	4	1	2	2	1	5	2	3	5	5	5	2	5	5	2	2	3	1	5	4	2	1	2	4	1	5	1	5
3	3	4	3	2	2	4	6	5	3	5	5	2	2	2	1	1	2	1	3	2	3	1	3	2	2	4	2	2	3	2	1	2	2	2	1	2	2	4	1	1	2	3	3	2	2	3	1	1	2
4	5	4	4	3	4	2	2	4	3	1	2	4	3	5	5	3	5	3	5	4	3	4	4	4	5	5	3	5	5	4	4	4	3	4	4	2	2	2	1	4	5	5	4	5	4	3	3	2	4
5	2	3	4	3	4	5	4	6	4	5	6	4	2	3	4	3	2	4	4	3	2	2	4	3	2	5	4	3	2	2	4	3	4	3	4	1	4	2	1	3	4	5	4	3	4	3	2	4	3
2	2	1	1	1	3	2	5	4	5	5	5	4	3	4	2	4	3	2	2	4	3	2	2	3	2	2	4	2	2	3	3	4	2	2	2	3	3	3	3	4	3	3	2	3	2	3	2	4	4
4	5	6	5	3	3	5	2	3	5	1	2	4	4	5	5	5	5	5	2	4	5	1	1	3	2	1	5	2	2	4	5	5	3	4	4	2	2	4	2	4	5	5	5	5	5	5	4	5	5
5	1	2	1	1	1	4	4	4	4	4	3	4	5	5	3	3	4	2	2	3	5	1	3	4	3	2	5	2	3	3	1	2	1	3	2	2	2	1	4	5	5	5	4	4	5	3	4	2	3
4	4	3	4	3	5	4	4	3	5	2	5	4	4	4	2	4	4	4	3	3	4	1	3	3	2	3	4	4	3	3	4	2	2	3	2	2	4	2	3	3	3	4	2	2	2	4	2	2	4
4	1	3	1	1	1	6	6	6	6	4	6	3	2	2	1	2	5	2	3	2	3	5	5	4	3	3	5	2	2	2	2	4	2	3	1	3	3	5	2	5	3	2	5	2	1	5	1	3	1
5	4	4	3	3	3	4	3	4	4	3	3	2	2	3	3	4	5	3	4	4	3	4	4	4	4	3	3	3	4	3	3	3	3	4	3	4	4	4	3	3	4	4	4	4	4	4	4	3	4
3	3	3	4	4	3	3	2	2	3	2	3	2	3	2	3	3	3	4	4	2	3	3	2	3	3	3	3	3	3	3	2	3	3	3	3	2	3	4	3	4	4	3	3	3	3	3	3	3	3
4	3	4	2	3	4	4	5	5	5	2	4	4	3	4	5	2	4	2	1	3	2	4	4	5	3	4	3	5	1	4	5	4	3	4	2	4	4	2	3	5	4	5	3	4	3	3	4	4	3
6	1	1	4	3	4	4	3	1	3	6	2	3	1	3	1	2	1	1	1	2	1	5	1	4	1	1	1	1	1	3	2	1	5	2	5	3	4	5	2	2	3	5	1	3	4	2	5	3	2
4	2	1	3	2	3	5	4	5	2	4	4	3	4	4	2	4	2	1	2	4	2	3	1	4	3	2	3	3	2	2	2	4	1	3	2	4	4	3	4	4	4	5	3	2	3	5	4	5	5
4	3	3	5	3	3	4	4	4	4	3	3	4	4	3	3	4	4	3	3	4	4	2	4	4	3	4	4	3	4	3	3	3	3	3	3	2	3	2	3	4	3	3	4	3	3	2	2	2	3
4	3	3	4	4	4	4	3	3	4	3	3	4	3	3	4	4	4	2	2	3	4	4	4	4	4	4	4	3	3	4	4	3	4	4	4	2	2	2	2	4	4	4	4	4	4	3	3	3	4
6	6	5	5	5	3	4	5	4	6	5	5	3	3	3	3	3	4	4	4	3	4	4	3	3	3	4	3	5	4	3	4	4	3	3	4	3	4	5	4	5	4	4	4	3	3	3	4	5	3
3	5	2	1	1	1	5	5	5	5	4	6	3	4	4	3	1	5	2	1	4	2	1	1	3	2	1	5	2	3	5	4	3	4	3	3	4	4	2	2	5	5	5	5	5	4	4	5	2	4
5	2	3	3	2	3	4	5	6	4	4	2	3	4	2	4	4	4	2	2	3	2	4	2	4	4	2	4	1	1	2	4	3	4	4	4	2	2	2	2	4	4	4	3	4	4	4	4	5	3
5	5	5	4	1	2	4	4	4	5	3	3	4	3	4	2	5	3	1	3	2	1	2	2	4	2	1	5	3	3	4	2	2	2	2	2	4	3	4	4	4	3	4	3	5	4	2	4	4	4
4	2	2	2	2	1	3	5	5	5	6	5	3	3	2	3	3	2	3	2	2	3	2	3	1	2	3	5	2	2	3	3	3	3	3	3	3	3	3	3	4	4	4	4	3	3	3	2	3	3
5	3	5	3	3	3	5	5	5	5	2	3	5	3	4	3	4	4	4	3	3	4	2	4	4	3	3	3	3	3	2	2	3	4	3	4	2	3	3	2	4	3	4	4	3	3	3	3	4	3
4	1	1	1	1	4	6	4	6	2	1	4	1	1	4	3	5	3	5	3	3	3	2	1	3	3	1	5	3	2	3	3	4	3	2	1	2	4	3	3	5	5	3	1	1	3	2	4	1	3
4	5	5	5	4	5	4	5	4	4	5	4	4	4	4	3	4	5	4	3	4	4	4	4	4	3	4	4	3	4	4	4	4	3	4	4	3	3	3	3	4	3	3	4	4	3	4	4	3	4
3	2	3	2	2	3	4	5	6	5	6	5	3	3	1	2	3	3	2	3	3	3	2	3	3	3	3	3	3	3	2	2	3	3	3	3	3	3	3	3	4	4	4	4	3	3	3	2	5	3
3	3	2	3	2	3	3	6	4	4	5	5	3	3	2	3	3	3	2	3	2	3	2	3	3	2	1	4	3	1	3	3	3	3	3	3	3	4	4	3	4	4	4	4	3	3	5	1	3	3
6	6	6	4	3	5	3	1	3	4	1	1	5	5	4	5	4	5	5	5	5	4	4	3	5	5	5	3	5	5	5	5	5	5	5	5	2	2	2	2	5	5	5	2	5	4	2	5	1	4
5	4	5	3	1	2	1	3	3	5	3	3	4	3	3	3	3	3	3	3	3	3	3	4	3	3	4	3	4	3	3	4	2	3	3	3	4	3	3	3	3	4	3	2	4	2	4	3	4	2
4	3	2	1	3	3	1	6	6	6	2	5	4	2	4	2	3	4	2	2	3	2	3	3	3	4	3	4	3	3	3	2	2	3	4	2	4	4	2	4	4	5	5	5	3	3	5	1	5	3
4	4	3	4	4	3	4	5	4	4	3	3	4	3	4	3	3	3	3	3	3	3	3	3	3	3	3	3	3	2	3	2	2	2	2	2	3	3	3	3	3	2	3	4	3	3	3	2	4	3
3	1	2	1	1	1	4	4	5	4	4	5	3	3	3	4	3	4	3	3	4	2	3	2	3	2	4	5	1	1	4	3	4	3	4	4	2	2	1	1	4	5	4	5	5	5	4	2	3	4
6	5	6	3	1	4	4	4	3	4	1	1	5	4	4	3	4	3	3	5	3	4	5	1	5	5	1	5	5	5	5	5	1	1	5	1	1	5	5	5	5	5	5	5	5	5	5	1	1	5
2	3	2	1	1	1	4	6	6	3	6	6	2	1	1	2	3	1	1	1	1	2	1	1	2	2	1	5	3	2	2	3	4	4	3	2	4	4	2	3	4	4	4	5	5	4	5	2	3	2
5	5	4	4	4	4	4	4	4	4	4	4	3	3	3	3	3	3	3	3	3	3	3	3	3	3	3	3	3	3	3	3	3	3	3	3	3	3	3	3	3	3	3	3	3	3	3	3	3	3
4	3	3	1	1	1	5	6	5	5	6	6	5	4	5	5	5	5	5	4	5	5	4	5	5	5	4	4	5	4	5	4	4	4	5	5	1	1	1	1	5	5	5	5	5	5	5	3	2	5
6	4	3	4	3	3	4	4	3	5	4	4	3	3	3	3	3	3	3	3	3	2	3	3	3	2	4	3	2	3	2	3	3	3	4	2	4	2	3	3	3	3	3	4	3	2	3	3	4	2
5	4	5	3	2	3	3	4	4	4	4	3	4	4	4	4	5	4	3	3	3	4	2	2	3	3	4	4	4	3	3	3	3	3	2	3	2	4	4	4	4	4	5	3	3	4	3	5	2	4
5	4	3	2	1	1	3	6	4	6	5	5	2	3	4	3	2	4	4	3	4	2	2	3	4	4	3	4	3	3	4	4	5	5	4	4	3	3	4	3	5	4	4	5	5	5	5	2	4	5
5	3	3	3	2	3	4	4	2	4	3	3	3	4	3	4	4	4	2	3	2	3	4	3	3	4	3	4	3	3	4	4	4	4	4	4	4	4	4	4	4	4	4	2	4	4	3	4	3	3
4	3	3	3	3	3	4	4	4	4	5	4	4	3	4	2	4	3	3	2	3	3	3	3	2	4	3	4	3	3	2	3	3	3	4	3	2	3	4	2	4	4	4	4	3	3	4	2	3	3
5	3	4	6	6	6	5	3	1	5	1	3	5	5	5	5	4	4	5	3	4	5	5	5	5	5	5	1	5	4	4	2	3	5	5	4	4	4	5	3	1	5	4	1	5	3	5	5	5	5
4	4	4	4	3	4	4	4	3	3	4	3	3	4	2	3	3	3	2	3	4	3	4	2	4	3	4	3	4	3	3	4	4	2	4	3	3	3	3	3	3	4	3	4	3	3	3	4	4	3
5	4	3	2	1	2	4	3	2	3	3	3	5	5	4	4	4	4	5	4	4	5	4	5	5	5	4	2	5	4	5	4	4	4	4	4	2	2	2	2	5	5	5	4	5	5	4	2	2	4
4	3	3	3	1	3	4	5	5	6	4	5	4	3	2	2	3	4	3	4	5	3	4	2	4	4	3	4	3	3	2	2	3	2	2	3	3	3	3	4	4	4	3	4	2	3	4	2	4	3
5	1	3	4	2	4	5	6	5	5	4	5	4	3	1	5	3	3	2	3	3	4	2	3	4	3	2	4	2	1	5	4	4	5	5	4	1	1	1	2	4	5	5	5	3	5	5	2	3	2
5	5	4	5	4	4	3	4	3	5	5	4	4	3	3	4	3	4	2	3	4	3	3	3	3	4	3	2	3	4	3	3	4	3	2	4	4	2	3	3	3	4	3	2	5	3	2	3	4	1
4	2	4	2	3	3	2	5	5	4	5	5	4	3	2	4	4	3	3	2	3	2	2	4	3	2	3	4	3	2	2	3	4	3	4	4	4	4	4	3	4	4	4	4	3	4	4	5	4	3
4	4	4	3	5	3	3	5	5	4	4	2	2	4	3	2	3	3	4	3	2	2	3	2	2	3	3	4	3	3	3	3	3	3	4	2	3	3	3	2	3	3	3	4	2	3	2	2	2	2
3	3	2	1	1	1	4	6	6	4	5	6	4	3	2	4	2	4	3	2	5	2	2	4	4	3	4	4	3	3	1	3	2	2	2	3	4	4	4	4	5	4	3	5	3	4	4	2	3	3
4	1	1	2	1	1	4	6	6	5	4	5	3	2	1	4	3	1	1	5	2	1	1	1	4	1	1	5	2	1	1	2	1	1	2	1	5	5	5	2	3	5	5	5	3	5	5	2	5	1
4	2	2	2	1	1	4	5	5	4	4	4	3	3	3	3	4	3	3	3	3	3	3	3	3	3	3	3	3	3	2	3	2	2	2	2	3	3	3	3	4	4	4	4	3	3	4	3	3	3
4	4	3	2	2	3	3	4	4	4	1	3	3	3	4	4	4	3	4	5	4	4	3	4	3	4	3	2	3	3	4	4	3	4	4	4	2	2	3	2	4	4	3	4	4	3	4	3	4	3
5	4	3	3	3	4	5	4	6	3	4	2	4	2	3	4	2	3	2	3	4	2	2	4	3	2	3	4	3	3	2	4	4	2	3	4	3	2	2	2	2	4	2	3	4	2	3	2	4	2
5	3	3	3	3	3	5	4	4	4	4	4	3	3	2	4	3	4	3	3	3	2	3	2	3	4	3	4	2	3	4	3	4	4	3	3	4	3	3	2	4	4	4	4	4	4	4	2	4	2
4	3	4	4	4	3	3	3	4	4	3	3	3	3	3	4	4	3	3	3	4	3	4	4	3	3	4	3	3	3	3	4	4	4	4	3	3	4	4	3	4	4	4	3	3	4	3	3	3	3
3	1	1	1	1	1	1	6	6	4	6	6	2	2	1	3	3	2	1	1	1	1	1	3	2	1	2	5	2	1	1	1	2	2	2	1	2	3	4	4	4	4	5	2	4	2	5	3	5	3
6	3	4	4	3	4	1	5	6	5	6	6	3	4	4	5	4	5	5	5	2	1	5	3	5	5	5	5	4	3	2	4	4	3	4	4	2	2	3	2	4	4	4	5	3	5	1	4	1	4
4	5	4	3	2	2	5	6	6	5	4	4	1	2	3	4	2	2	3	2	2	3	2	2	3	2	3	5	3	2	3	2	2	2	3	3	4	4	4	3	4	4	5	5	3	4	4	2	3	2
4	2	6	1	5	6	3	4	3	5	2	3	4	2	1	5	3	5	2	5	1	4	3	2	5	2	5	3	2	4	5	5	1	5	3	5	3	2	3	2	2	5	2	5	1	5	2	4	2	3
6	4	2	2	3	5	6	6	6	4	1	3	2	2	4	2	1	1	1	2	1	1	1	2	4	1	1	5	3	1	5	5	5	2	5	5	4	4	4	4	5	5	5	4	5	5	5	1	4	4
1	4	6	4	3	5	5	4	4	6	5	4	3	3	4	3	2	3	4	3	4	3	3	4	4	3	3	2	4	4	2	2	3	3	2	4	4	3	4	3	2	4	3	2	3	5	3	3	3	2
1	1	1	2	1	1	4	6	6	4	6	6	1	1	2	1	2	2	1	1	1	1	1	4	4	1	1	5	1	1	1	1	1	1	1	2	4	5	4	4	4	5	5	3	4	4	5	1	5	1
6	4	3	3	1	1	4	4	4	4	4	3	2	3	3	2	3	3	1	2	4	4	2	3	4	3	3	5	2	2	1	2	1	1	1	3	5	5	4	5	4	3	5	4	3	3	5	5	3	2
3	2	1	2	2	2	4	6	5	5	5	5	2	1	1	3	2	3	1	2	2	2	2	3	3	4	3	4	1	2	3	2	4	2	4	2	4	4	4	3	5	5	5	5	5	5	5	4	4	3
5	6	6	4	2	5	3	1	2	3	1	1	3	3	2	4	1	3	2	1	1	2	4	1	4	3	2	3	2	2	5	5	5	2	3	3	2	3	4	1	4	5	5	1	4	4	5	5	4	1
3	5	2	2	4	2	3	6	4	5	3	5	1	2	4	3	3	4	2	2	3	3	4	2	4	2	2	3	3	2	5	3	4	3	2	4	4	2	3	2	4	2	4	3	3	4	2	2	3	5
5	5	4	2	2	1	5	4	4	5	4	4	2	3	2	2	2	2	3	2	2	2	2	3	3	3	3	4	2	2	4	4	4	4	4	4	2	2	4	2	4	4	4	4	4	4	4	4	4	2
6	4	4	3	3	3	4	4	4	4	3	3	4	4	4	4	4	4	3	3	3	3	4	4	4	4	3	3	4	4	3	3	3	3	4	3	4	3	2	3	3	3	4	3	4	3	3	4	3	3
3	2	2	2	2	3	1	5	4	2	5	4	4	3	3	5	2	4	2	4	2	4	2	4	3	4	4	2	3	3	2	4	5	3	4	3	4	2	4	3	3	2	4	3	3	3	5	2	4	4
5	3	3	5	6	4	5	5	4	5	4	3	4	3	2	2	3	3	2	3	2	1	3	2	3	2	3	3	4	3	2	3	3	2	2	2	3	4	4	4	4	3	5	4	2	4	3	3	5	3
3	3	3	3	2	3	4	4	4	5	4	4	4	3	2	3	2	3	2	2	4	2	2	3	5	2	3	5	3	2	4	3	2	2	4	3	3	2	3	1	4	4	3	5	4	3	5	4	4	2
5	3	3	3	2	3	3	3	3	4	3	4	3	3	2	2	4	3	3	2	2	4	2	3	5	3	3	5	2	2	3	3	4	3	3	4	2	3	4	2	4	4	4	5	3	4	4	2	4	4
3	4	5	5	5	5	5	5	5	5	5	5	4	3	4	3	4	5	5	3	5	5	5	5	3	4	5	5	5	5	5	4	3	5	4	2	4	4	4	5	5	4	4	3	3	5	4	5	4	5
6	5	4	2	1	1	6	3	5	2	2	1	4	2	4	5	3	5	3	2	4	3	1	4	5	4	3	5	4	3	2	5	4	2	5	3	1	4	4	4	5	5	5	2	5	5	4	3	5	5
5	6	6	2	6	6	6	4	4	6	1	1	1	1	5	2	5	5	1	1	1	1	1	1	1	5	1	5	1	1	5	5	5	5	5	5	1	1	2	1	1	5	5	5	5	5	5	5	5	5
4	3	4	2	2	2	5	5	5	5	3	4	2	2	2	3	2	2	2	2	3	1	2	1	1	2	2	5	2	3	5	2	3	4	3	3	3	3	4	4	5	5	5	4	4	2	4	2	3	2
5	1	2	1	1	1	5	5	6	3	3	6	4	3	1	1	2	2	1	2	5	2	2	2	4	4	2	4	2	2	4	2	4	2	2	3	2	5	4	4	4	3	5	5	2	3	4	2	4	3
5	3	4	4	4	4	3	3	6	5	3	3	3	2	3	3	3	2	4	4	3	2	3	4	4	5	1	1	3	4	4	3	2	5	5	4	4	3	3	3	3	4	4	2	3	3	3	2	2	5
6	2	6	6	1	6	6	4	6	6	1	4	5	5	2	2	5	5	1	5	5	5	1	1	1	1	1	1	1	5	4	1	5	5	5	3	1	1	2	3	1	5	5	1	1	2	1	5	5	5
5	5	5	6	5	5	6	4	5	6	5	4	5	4	3	5	4	5	3	5	5	4	5	4	4	3	4	3	4	3	4	4	3	4	3	4	3	4	3	4	5	3	4	5	4	4	3	4	5	4
5	4	5	5	5	5	5	2	3	4	2	5	4	4	4	4	4	4	4	3	4	3	4	3	4	4	4	3	4	4	4	4	4	4	4	4	3	3	4	2	4	4	4	4	4	4	4	4	3	4
6	1	4	3	5	3	4	1	3	4	1	1	4	3	3	2	2	4	3	2	4	3	4	3	3	4	2	4	3	2	4	5	4	4	4	4	2	2	2	1	4	4	4	4	4	5	5	3	4	5
4	5	4	4	4	4	5	4	6	4	4	4	5	4	4	4	3	3	3	4	4	4	5	4	4	3	4	3	3	3	5	4	4	4	4	4	4	5	4	4	5	4	4	4	4	4	4	4	4	5
6	3	4	3	4	5	5	4	4	5	5	3	5	3	3	4	2	2	2	3	2	2	3	4	3	3	3	4	3	3	3	2	2	3	3	3	3	3	4	3	3	3	4	3	4	4	3	4	3	3
2	2	3	2	1	4	3	6	4	5	6	6	4	3	5	5	4	4	2	4	2	3	2	2	1	3	2	5	2	3	4	3	4	4	4	4	2	2	3	4	4	4	4	5	3	5	5	2	4	3
3	5	2	2	3	4	2	2	3	2	1	1	3	3	5	2	3	3	3	3	3	3	4	3	2	3	4	4	2	3	3	2	4	3	3	4	3	2	2	3	3	2	3	2	4	5	5	3	3	1
6	4	5	1	1	3	6	3	4	5	3	3	4	3	4	5	5	4	4	3	2	3	1	2	4	4	3	5	2	1	3	4	3	2	4	3	2	3	2	2	5	5	5	5	5	4	3	2	2	4
1	1	1	1	1	1	6	6	6	5	6	6	1	2	1	1	2	2	1	1	1	1	1	1	1	1	1	5	1	1	1	1	1	1	1	1	5	5	5	5	5	3	3	5	5	5	5	1	5	1
5	5	5	5	5	5	5	5	4	5	5	5	4	4	4	4	4	4	4	4	4	3	5	5	5	5	5	5	5	4	5	4	4	4	4	3	5	5	4	3	5	5	5	5	5	5	5	5	4	4
4	4	4	3	1	1	4	2	3	5	2	1	5	4	2	1	4	2	3	2	2	4	1	2	2	3	3	5	3	4	1	1	1	2	2	2	2	5	5	4	5	5	4	5	2	5	2	4	4	4
4	3	3	3	4	2	2	4	4	5	5	5	3	4	3	4	3	3	4	3	4	3	2	3	2	2	3	4	3	3	3	2	2	2	3	2	4	4	3	4	2	3	3	2	2	3	3	4	4	3
4	3	4	5	4	3	4	4	3	4	6	4	3	2	2	4	3	3	2	2	2	3	3	3	4	3	3	5	4	4	3	3	4	4	4	3	2	2	2	5	3	2	2	2	3	4	3	3	3	2
5	4	5	6	5	6	3	4	4	2	5	3	4	3	5	5	4	5	3	4	4	4	5	5	5	5	5	2	5	4	4	1	3	3	4	4	3	2	4	2	4	5	5	5	5	5	5	4	3	5
3	1	3	1	1	1	4	6	5	4	6	5	1	1	1	1	2	3	1	3	2	5	1	2	3	4	3	4	4	2	1	1	1	1	1	1	4	4	5	3	5	4	4	2	5	4	3	1	3	1
4	3	3	2	2	3	3	4	3	5	4	3	4	4	4	5	4	4	3	3	3	4	2	3	3	4	3	4	4	3	4	4	3	2	4	3	3	4	3	2	4	3	4	3	4	3	4	4	3	4
6	3	3	3	2	2	4	4	4	5	5	4	4	4	3	3	4	4	4	4	4	4	4	3	4	4	3	4	3	4	3	3	4	3	4	4	3	3	3	2	4	4	4	4	4	4	4	5	4	3
4	3	4	3	4	4	3	3	4	4	4	4	3	3	3	4	3	3	3	3	3	3	3	4	3	3	3	3	3	3	3	4	3	3	3	3	3	3	3	3	3	3	4	3	3	3	3	3	3	3
3	3	3	3	3	3	3	3	2	3	3	3	3	3	4	4	3	3	3	3	3	3	3	3	2	2	3	3	3	3	3	3	3	3	3	2	3	3	3	2	3	3	3	3	3	3	3	2	3	3
4	3	4	2	1	3	5	5	6	5	4	3	4	3	4	2	2	4	3	4	4	3	3	3	2	4	4	4	3	4	3	4	3	3	4	3	4	3	4	3	4	4	4	4	4	4	5	4	4	4
5	3	4	3	4	3	3	2	4	4	5	5	4	3	3	4	2	3	3	3	4	2	4	4	3	3	3	4	2	3	4	3	2	4	3	2	2	4	4	3	3	4	3	3	3	4	3	2	4	3
4	1	2	1	1	2	4	5	5	4	5	4	3	3	3	2	2	3	3	4	2	2	3	4	3	3	3	4	3	3	3	3	3	3	2	3	3	2	2	2	4	4	4	4	4	3	4	2	4	3
4	4	4	4	4	3	4	4	4	4	4	4	3	4	3	3	3	3	3	3	3	3	3	3	3	3	3	3	3	3	3	3	3	3	3	3	3	4	3	3	3	3	3	3	3	3	3	3	2	3
6	2	3	1	1	1	5	6	6	4	4	3	4	3	3	4	4	4	2	3	5	3	2	3	4	4	3	4	2	2	2	3	3	4	4	4	2	4	4	2	4	5	5	4	4	4	4	3	3	2
6	5	4	5	6	5	6	6	5	6	6	6	5	5	5	4	4	5	5	5	5	5	5	5	5	4	5	5	5	5	5	4	4	5	5	5	5	5	4	5	5	4	5	5	5	5	5	5	5	5
4	1	1	1	1	2	5	6	5	2	6	6	2	3	1	2	4	3	1	1	5	4	1	3	2	3	5	5	3	4	1	2	3	2	1	3	5	5	4	4	5	5	5	5	4	4	5	1	3	2
5	4	6	2	2	4	4	4	4	5	3	4	2	2	3	4	4	3	2	2	3	2	2	3	3	2	3	5	3	3	5	3	4	4	4	4	2	2	2	4	3	4	5	4	2	3	4	2	4	3
5	4	5	5	3	5	5	3	3	4	3	3	3	3	4	4	3	4	3	4	3	4	4	4	3	3	4	4	3	4	4	2	4	2	3	3	3	3	4	2	4	4	4	4	4	4	3	2	2	4
3	4	2	3	4	1	6	5	2	5	4	5	4	5	3	4	4	5	3	4	5	3	3	3	5	1	1	4	3	4	3	5	1	2	4	4	2	4	5	2	4	3	4	3	4	2	5	3	2	4
3	1	1	1	1	1	1	6	6	6	6	6	4	3	2	1	4	2	1	2	3	5	1	5	4	1	4	3	1	1	5	3	5	4	5	3	1	1	2	1	5	5	5	5	4	4	5	2	2	2
5	4	2	5	3	4	4	3	4	2	3	3	3	2	2	2	4	2	1	4	1	4	1	2	3	2	2	4	5	2	2	4	2	4	5	4	2	1	3	2	4	4	5	3	2	4	5	2	5	2
5	3	4	3	3	3	3	3	2	4	5	4	4	3	2	4	4	3	3	3	5	2	2	5	3	2	5	4	3	3	2	2	3	3	2	2	3	3	4	4	3	4	4	4	3	3	5	3	3	3
5	3	3	3	2	2	4	5	4	5	3	3	4	5	4	5	5	4	4	5	4	5	5	5	5	5	5	1	5	5	4	5	5	4	4	4	1	1	1	1	4	5	5	4	4	4	3	1	3	4
5	3	2	3	1	3	4	3	3	4	4	2	4	4	5	5	4	4	3	3	4	2	5	4	4	5	4	3	4	5	4	5	4	4	5	5	2	2	3	1	5	4	5	4	4	3	4	3	5	2
1	1	1	1	1	1	5	5	6	4	6	6	3	2	1	1	2	4	2	2	2	3	2	2	1	2	2	4	2	2	1	1	2	2	2	2	4	5	4	4	3	4	4	4	1	3	5	2	5	2
6	2	3	1	1	2	6	6	6	4	5	3	4	4	1	2	1	4	1	1	1	1	2	1	5	4	3	5	2	1	1	1	1	1	4	3	5	5	5	4	4	5	5	2	1	4	5	2	5	4
4	2	4	1	1	1	4	4	5	4	4	3	4	3	4	4	5	3	3	4	3	3	2	4	4	3	4	4	4	4	2	2	4	3	4	4	2	2	3	2	4	3	4	4	3	4	3	3	2	2
5	5	4	4	3	3	2	3	3	5	2	4	4	3	3	4	3	4	2	2	3	4	2	5	3	2	3	4	4	2	4	2	2	2	1	1	4	5	4	4	4	4	4	4	4	4	4	2	1	3
5	3	3	2	3	4	4	3	4	4	5	3	3	2	2	4	4	4	2	2	1	3	3	4	4	4	3	4	3	2	4	4	3	4	3	3	3	2	4	3	4	4	4	4	4	4	5	2	4	3
3	4	4	3	4	3	3	3	4	3	4	4	3	3	4	3	2	3	3	4	3	3	3	4	3	2	3	4	3	3	3	3	3	3	4	3	4	3	2	3	3	4	3	2	3	4	3	2	3	3
2	3	4	2	4	4	3	4	4	5	4	4	5	5	5	5	5	4	5	5	5	4	5	5	5	5	5	5	5	5	5	5	5	5	5	5	1	1	1	1	5	5	5	5	5	5	5	5	5	5
5	3	3	3	2	2	3	5	5	5	5	4	3	4	2	2	2	3	2	3	2	2	2	3	3	4	3	4	4	3	3	3	4	3	4	4	4	3	3	3	4	4	4	4	4	4	3	3	2	3
4	5	3	2	2	3	4	3	4	4	4	3	4	3	4	5	3	4	4	3	4	3	3	2	3	4	3	4	3	2	4	3	3	4	4	4	3	2	4	2	3	4	4	4	5	4	2	4	3	4
2	2	2	4	3	2	6	6	5	5	5	5	4	4	4	3	3	4	2	4	3	4	4	4	3	4	2	2	3	3	3	4	4	4	4	4	4	3	2	2	5	4	4	4	5	5	3	2	3	3
4	1	1	1	1	3	5	5	6	3	5	6	3	3	3	4	4	4	5	4	4	2	3	3	3	3	3	3	3	3	3	3	2	2	2	3	4	3	2	3	3	2	3	3	3	3	3	3	3	4
5	2	2	1	1	1	1	4	1	4	6	6	5	5	5	4	3	4	5	5	2	3	3	1	5	2	3	5	4	3	5	5	5	5	5	5	1	1	1	3	5	5	5	3	5	5	3	4	1	4
5	4	4	3	3	2	4	3	3	4	2	3	4	4	4	4	3	4	3	4	3	3	4	4	4	5	4	3	4	4	4	4	4	5	4	4	2	2	2	2	4	5	4	5	4	4	3	3	2	4
3	4	5	3	4	2	3	2	5	3	4	5	4	2	3	4	2	2	5	4	4	2	4	4	2	4	4	2	2	4	3	2	3	3	4	2	3	3	4	2	5	3	4	3	2	4	2	4	4	4
2	3	6	4	3	4	5	4	3	4	1	4	2	3	3	3	4	4	3	4	1	5	2	4	3	1	2	2	3	4	3	3	3	2	4	2	5	4	3	3	2	4	3	3	3	2	4	3	5	4
4	2	4	3	2	3	3	5	4	3	5	3	4	3	3	2	4	3	3	3	3	3	2	3	3	3	2	3	3	3	2	2	3	3	3	3	4	4	3	2	3	3	4	4	4	3	3	2	3	3
6	6	6	6	6	6	6	6	6	6	6	6	5	4	3	2	1	2	3	4	5	4	5	4	3	2	1	2	3	4	5	2	1	2	3	5	4	3	1	4	5	4	3	2	1	2	3	4	5	4
3	2	4	2	2	3	5	5	4	5	4	2	3	4	4	3	3	5	2	4	3	1	5	3	3	5	3	4	4	2	4	4	4	3	4	4	2	3	4	2	4	5	4	4	5	5	3	4	4	4
5	2	2	4	3	4	4	5	4	4	3	3	4	2	4	1	4	2	1	3	2	4	4	3	4	2	4	1	2	3	5	1	2	2	3	3	2	3	4	3	3	2	3	2	1	3	3	3	3	3
3	3	2	3	2	4	4	4	4	3	3	4	3	4	2	2	2	2	2	2	3	2	2	2	3	2	2	2	3	3	2	2	2	2	3	3	3	4	3	4	3	3	3	2	3	2	4	3	3	2
5	6	5	5	1	1	4	2	4	4	2	2	5	5	4	5	4	5	5	4	4	3	5	5	3	5	5	4	4	4	5	5	4	4	4	3	1	1	4	3	5	5	5	4	5	5	5	4	3	5
2	3	3	5	4	5	4	6	4	4	4	3	3	3	4	4	3	3	2	2	3	2	2	2	3	3	2	5	2	2	4	4	4	4	4	4	2	2	2	3	3	4	4	2	4	4	3	5	4	4
4	4	4	2	1	2	4	4	4	5	5	5	4	4	5	4	5	4	4	4	4	4	4	5	3	4	4	4	4	4	2	2	2	2	2	2	4	4	4	4	4	4	4	4	4	4	3	2	3	3
2	2	4	3	4	3	3	5	5	4	4	3	2	3	3	4	4	4	2	3	2	2	1	2	3	4	3	5	2	3	3	4	5	2	4	4	4	4	4	3	3	4	5	4	4	4	5	3	5	3
4	2	5	3	4	2	3	3	4	2	4	5	4	3	4	4	4	3	5	4	3	3	5	4	4	4	5	5	3	4	4	4	3	4	4	4	3	3	3	3	3	4	3	4	4	2	4	4	3	4
3	3	4	3	2	3	4	4	5	3	3	3	4	3	3	5	4	3	2	3	3	3	2	3	4	3	4	5	4	3	3	4	4	4	4	4	3	3	3	4	4	5	5	4	3	4	4	3	4	3
4	2	3	4	5	5	5	4	4	4	2	3	3	3	2	4	3	3	3	3	2	3	2	2	3	2	2	5	3	2	4	4	4	4	4	4	4	4	4	3	4	5	5	4	3	3	5	3	4	3
4	2	1	3	2	3	5	6	6	3	5	5	4	3	1	4	2	1	1	2	2	3	2	3	3	2	3	4	3	2	5	5	4	2	4	4	4	4	4	2	4	5	5	4	4	4	3	2	4	2
4	1	2	4	3	4	2	5	5	4	5	5	2	2	2	1	2	3	1	2	1	2	2	1	4	2	1	4	2	2	3	3	3	4	3	3	2	2	2	2	3	4	3	5	3	2	3	2	2	3
5	2	2	5	4	2	3	5	5	5	4	4	2	4	1	4	3	4	1	2	1	2	1	2	3	4	2	5	4	4	5	3	5	5	4	5	1	1	4	2	4	5	5	5	5	5	4	2	3	4
3	3	4	5	3	4	3	3	4	4	3	5	3	3	3	2	3	3	3	3	3	3	3	3	3	2	3	3	4	3	3	3	3	2	4	3	4	3	4	4	3	3	3	3	3	4	3	3	3	3
5	4	4	2	2	1	3	4	4	3	2	4	4	4	3	4	5	4	4	3	3	4	3	4	4	5	2	2	3	4	4	4	3	2	3	3	3	4	3	4	4	5	5	3	5	4	4	5	4	4
[truncated: 28 more columns]
